# Supplementary material for: Predicting active enhancers with DNA methylation and histone modification
Source: BMC Bioinformatics. 2023 Nov 2;24:414. doi: 10.1186/s12859-023-05547-y (PMC10621108; doi:10.1186/s12859-023-05547-y)
Supplement: Supplementary file 2 — Additional file 2. The datasets used in the study for extracting input features comes from ENCODE. The files were downloaded from the ENCODE database according to 'EncodeFile_ID'. [file 12859_2023_5547_MOESM2_ESM.xlsx]

## Sheet: Sheet1
cell	Target	Encode_File_ID
GM12878	H3K27ac	ENCFF087YCU
GM12878	H3K9ac	ENCFF688HLG
K562	H3K27ac	ENCFF465GBD
K562	H3K9ac	ENCFF521KCV
HepG2	H3K27ac	ENCFF493VUL
HepG2	H3K9ac	ENCFF395MZV
GM12878	GeneExpression	ENCFF912QPL
K562	GeneExpression	ENCFF190NFH
HepG2	GeneExpression	ENCFF878MHG
GM12878	DNAMethylation	ENCFF570TIL,ENCFF614QHA
K562	DNAMethylation	ENCFF660IHA,ENCFF328NMN
HepG2	DNAMethylation	ENCFF820ATI,ENCFF690FNR
K562	EP300	ENCFF702XPO
GM12878	EP300	ENCFF718TWQ
HepG2	EP300	ENCFF488UHZ
